# Supplementary material for: Phenotypic and genomic analysis of antimicrobial resistant Escherichia coli isolates obtained from starter-phase broilers of commercial chicken farms in central Ethiopia
Source: Front Microbiol. 2026 Jun 19;17:1848618. doi: 10.3389/fmicb.2026.1848618 (PMC13328261; doi:10.3389/fmicb.2026.1848618)
Supplement: Supplementary file 1 [file Data_Sheet_1.zip › Supplemental files/Supplemental File Table 1.xlsx]

## Sheet: Sheet1
PathoSense ID	Client ID	Read output	N50	Base Output	Genome size	No. contigs/scaffolds	Completeness	Contamination	GC content
1-0018972	AB04	538549	4044	1024273358	5395883	9	99.6411	0.942708	0.504102
1-0018973	T345	741906	4446	1515627967	5171107	5	99.6411	0.267299	0.50558
1-0018974	B424	766612	4305	1403272050	4793152	3	99.6411	0.411458	0.507869
1-0018975	Am240	1123213	3273	1868413206	5424854	21	99.6411	1.25521	0.50683
1-0018976	Ah232	544020	4175	1059184793	5387319	18	99.6411	1.25521	0.506727
1-0018977	G143	1004182	3005	1599183804	5860267	25	99.6411	0.447917	0.505511
1-0018978	Ty76	661624	3145	1092237329	5092654	6	99.6411	0.177083	0.508084
1-0018979	Ty83	925228	3443	1733506339	5310218	12	99.6411	0.333333	0.507038
1-0018980	Am237	595156	3015	924647548	4967857	11	99.6411	0.628472	0.510436
1-0018981	CH114	608,004.0	3,174.0	953,837,107.0	4902063	2	99.6411	1.04688	0.50495
1-0018982	M183	661,112.0	3,800.0	1,224,569,186.0	4980576	5	99.6411	0.821615	0.506282
1-0018983	TE308	1,133,939.0	2,751.0	1,557,294,221.0	5000368	12	99.6411	0.559028	0.508544
1-0018984	Ef53	722,941.0	2,683.0	1,030,058,971.0	5776283	34	99.6171	0.697917	0.50531
1-0018985	B33	1,018,320.0	3,649.0	1,840,709,414.0	5197178	6	99.6411	0.267299	0.505874
1-0018986	Ts219	1,624,762.0	2,618.0	2,325,668,126.0	5394814	25	99.6411	1.25521	0.506611
1-0018987	TE301	734,576.0	2,020.0	755,890,612.0	5017309	18	99.6411	0.628472	0.508414
1-0018988	J131	537,731.0	3,595.0	956,622,095.0	5154718	5	99.6411	0.190104	0.505241
1-0018989	T361	836,564.0	3,814.0	1,515,520,711.0	5128495	3	99.6411	0.185307	0.507198
1-0018990	Gt473	676,558.0	3,633.0	1,194,052,364.0	5148426	3	99.0161	0.333333	0.50747
1-0018991	A296	294,614.0	3,174.0	438,912,834.0	5001737	5	99.6411	0.559028	0.508136
