# Supplementary material for: Phenotypic and genomic analysis of antimicrobial resistant Escherichia coli isolates obtained from starter-phase broilers of commercial chicken farms in central Ethiopia
Source: Front Microbiol. 2026 Jun 19;17:1848618. doi: 10.3389/fmicb.2026.1848618 (PMC13328261; doi:10.3389/fmicb.2026.1848618)
Supplement: Supplementary file 1 [file Data_Sheet_1.zip › Supplemental files/Supplemental File Table 3.xlsx]

## Sheet: Sheet1
	A296_1-0018991/1-101481	AB04_1-0018972/1-101481	Ah232_1-0018976/1-101481	Am237_1-0018980/1-101481	Am240_1-0018975/1-101481	B33_1-0018985/1-101481	B424_1-0018974/1-101481	CH115_1-0018981/1-101481	Ef53_1-0018984/1-101481	G143_1-0018977/1-101481	Gt473_1-0018990/1-101481	J131_1-0018988/1-101481	M183_1-0018982/1-101481	T345_1-0018973/1-101481	T361_1-0018989/1-101481	TE301_1-0018987/1-101481	TE308_1-0018983/1-101481	Ts219_1-0018986/1-101481	Ty76_1-0018978/1-101481	Ty83_1-0018979/1-101481	reference/1-101481
A296_1-0018991/1-101481	0	31170	24396	181	24401	14307	23360	46393	41175	41209	16979	14095	14672	14307	15112	5	8	24396	14928	13660	22379
AB04_1-0018972/1-101481	31170	0	29144	31171	29145	31665	28607	47267	42137	42152	31698	31703	31471	31663	31453	31171	31172	29144	31404	31586	26675
Ah232_1-0018976/1-101481	24396	29144	0	24419	13	24431	15603	44710	39962	39966	24403	24111	23667	24429	24578	24393	24396	14	24431	24459	15905
Am237_1-0018980/1-101481	181	31171	24419	0	24424	14328	23349	46382	41165	41199	17003	14116	14691	14328	15136	182	175	24419	14940	13681	22366
Am240_1-0018975/1-101481	24401	29145	13	24424	0	24436	15604	44715	39967	39971	24408	24116	23672	24434	24581	24398	24401	15	24436	24464	15906
B33_1-0018985/1-101481	14307	31665	24431	14328	24436	0	23308	46427	41270	41330	15805	13301	13249	4	13834	14304	14309	24433	13659	12923	22330
B424_1-0018974/1-101481	23360	28607	15603	23349	15604	23308	0	42472	38191	38309	23590	23301	23177	23306	23529	23357	23360	15603	23444	23516	8049
CH115_1-0018981/1-101481	46393	47267	44710	46382	44715	46427	42472	0	48340	48462	46314	46369	46403	46425	46156	46394	46395	44712	46334	46441	39881
Ef53_1-0018984/1-101481	41175	42137	39962	41165	39967	41270	38191	48340	0	465	40679	41248	41043	41268	40694	41172	41175	39962	41076	41174	35965
G143_1-0018977/1-101481	41209	42152	39966	41199	39971	41330	38309	48462	465	0	40728	41306	41110	41328	40792	41206	41209	39966	41140	41213	36207
Gt473_1-0018990/1-101481	16979	31698	24403	17003	24408	15805	23590	46314	40679	40728	0	15085	15434	15803	15218	16976	16981	24403	14745	14938	22364
J131_1-0018988/1-101481	14095	31703	24111	14116	24116	13301	23301	46369	41248	41306	15085	0	13747	13299	14052	14092	14097	24111	13503	1180	22292
M183_1-0018982/1-101481	14672	31471	23667	14691	23672	13249	23177	46403	41043	41110	15434	13747	0	13247	5061	14667	14672	23667	13527	13492	22062
T345_1-0018973/1-101481	14307	31663	24429	14328	24434	4	23306	46425	41268	41328	15803	13299	13247	0	13832	14304	14309	24431	13659	12921	22328
T361_1-0018989/1-101481	15112	31453	24578	15136	24581	13834	23529	46156	40694	40792	15218	14052	5061	13832	0	15107	15110	24578	13768	13965	21996
TE301_1-0018987/1-101481	5	31171	24393	182	24398	14304	23357	46394	41172	41206	16976	14092	14667	14304	15107	0	9	24393	14925	13657	22378
TE308_1-0018983/1-101481	8	31172	24396	175	24401	14309	23360	46395	41175	41209	16981	14097	14672	14309	15110	9	0	24396	14928	13662	22381
Ts219_1-0018986/1-101481	24396	29144	14	24419	15	24433	15603	44712	39962	39966	24403	24111	23667	24431	24578	24393	24396	0	24431	24459	15903
Ty76_1-0018978/1-101481	14928	31404	24431	14940	24436	13659	23444	46334	41076	41140	14745	13503	13527	13659	13768	14925	14928	24431	0	13258	22247
Ty83_1-0018979/1-101481	13660	31586	24459	13681	24464	12923	23516	46441	41174	41213	14938	1180	13492	12921	13965	13657	13662	24459	13258	0	22383
reference/1-101481	22379	26675	15905	22366	15906	22330	8049	39881	35965	36207	22364	22292	22062	22328	21996	22378	22381	15903	22247	22383	0
min: 4 max: 48462
